# Supplementary material for: Calibration of Fermi Velocity to Explore the Plasmonic Character of Graphene Nanoribbon Arrays by a Semi-Analytical Model
Source: Nanomaterials (Basel). 2022 Jun 13;12(12):2028. doi: 10.3390/nano12122028 (PMC9229183; doi:10.3390/nano12122028)
Supplement: Supplementary file 1 [file nanomaterials-12-02028-s001.zip]

Archive with 1 entries (1 files):
- nanomaterials-1737723-supplementary.pdf
